# Supplementary material for: Integrating Metabolomics and Network Analyses to Explore Mechanisms of Geum japonicum var. chinense Against Pulmonary Fibrosis: Involvement of Arachidonic Acid Metabolic Pathway
Source: Int J Mol Sci. 2025 Feb 10;26(4):1462. doi: 10.3390/ijms26041462 (PMC11855089; doi:10.3390/ijms26041462)
Supplement: Supplementary file 1 [file ijms-26-01462-s001.zip]

Archive with 1 entries (1 files):
- ijms-3403342-supplementary.pdf
